# Supplementary material for: The SUMO ligase MMS21 profoundly influences maize development through its impact on genome activity and stability
Source: PLoS Genet. 2021 Oct 25;17(10):e1009830. doi: 10.1371/journal.pgen.1009830 (PMC8568144; doi:10.1371/journal.pgen.1009830)
Supplement: S1 Table — (XLSX) [file pgen.1009830.s016.xlsx]

## Sheet: Sheet1
S1 Table. Oligonucleotide Primers Used in This Study.
Name	sequence 5'-3'	Purpose
MMS21-CRISPR-Site1-F	TGTTGGACGCGCAAGCCCTAGTCG	Generate ZmMms21 CRISPR site 1
MMS21-CRISPR-Site1-R	AAACCGACTAGGGCTTGCGCGTCC	Generate ZmMms21 CRISPR site 1
MMS21-CRISPR-Site2-F	GTGTGAGGGACGGAAAGTCCGATA	Generate ZmMms21 CRISPR site 2
MMS21-CRISPR-Site2-R	AAACTATCGGACTTTCCGTCCCTC	Generate ZmMms21 CRISPR site 2
TIR6	AGAGAAGCCAACGCCAWCGCCTCYATTTCGTC	genotyping
mms21-1-F	TGGGGATCGAAGCAATTTAG	genotyping
mms21-1-R	TGACCAGCATGGTGAACATT	genotyping
mms21-2-F	GCACTGGGTCTGCCATTTAT	genotyping
mms21-2-R	GGACCCTAGGACAGCCTGAT	genotyping
MMS21-CRISPR-T1-F	GCCACGAAGCTCTTCAACA	genotyping
MMS21-CRISPR-T1-R	AGGAGGAGGGAAGAGAGGTG	genotyping
MMS21-CRISPR-T2-F	GCTATCGGCACCATGAAGTC	genotyping
MMS21-CRISPR-T2-R	GGTGAGGTCGGATAGGGATT	genotyping
Mms21-F	GGGGACAAGTTTGTACAAAAAAGCAGGCTCTATGTCGTCGATGGCCACG	Mms21 cDNA cloning into pDNOR221
Mms21-R	GGGGACCACTTTGTACAAGAAAGCTGGGTTCACTCCTCGTCTTCGTCATTTAGATCG	Mms21 cDNA cloning into pDNOR221
SCE1f-F	GGGGACAAGTTTGTACAAAAAAGCAGGCTCTATGTCTGGGGGAATCGCCC	Sce1f cDNA cloning into pDONR221
SCE1f-R	GGGGACCACTTTGTACAAGAAAGCTGGGTTCAGACCAATGCAGGATACTGCTTCG	Sce1f cDNA cloning into pDONR221
SCE1b-F	GGGGACAAGTTTGTACAAAAAAGCAGGCTCTATGGCGTCCGGAGGCGC	Sce1b cDNA cloning into pDONR221
SCE1b-R	GGGGACCACTTTGTACAAGAAAGCTGGGTCTACACGAGCGACGGATACCT	Sce1b cDNA cloning into pDONR221
DPa-F	GGGGACAAGTTTGTACAAAAAAGCAGGCTCTATGGCGTCCCCCTGCGGC	DPa cDNA cloning into pDONR221
DPa-R	GGGGACCACTTTGTACAAGAAAGCTGGGTCTAGCTTTTTTTTACGCTATTACACCTG	DPa cDNA cloning into pDONR221
SUMO1a-F	GGGGACAAGTTTGTACAAAAAAGCAGGCTCTATGTCTGGAGCCGGCGAGG	Sumo1a cDNA cloning into pDONR221
SUMO1a-R	GGGGACCACTTTGTACAAGAAAGCTGGGTTTAGGTGGTGCTAGGAACGCTGC	Sumo1a cDNA cloning into pDONR221
BRAHMA-N-F	CACCATGATGCATCACCATGAACAGCAGC	BRAHMA-N cloning into pENTR
BRAHMA-N-R	GCACGCCTTTTCTCATCTTC	BRAHMA-N cloning into pENTR
NSE4A-F	ATGCCGGATACGGGAGCGAGAGG	Nse4a cloning into pENTR
NSE4A-R	TCAGACGTCCTGGAACAGACGC	Nse4a cloning into pENTR
SMC5-F	CACCATGGCGGCACCGCGCGCCACC	Smc5 cloning into pENTR
SMC5-R	TCAGTGTCCAGCTGCGCTGACCACTG	Smc5 cloning into pENTR
Δhead-SMC5-F	CCGAATTCGAGCTCGGCGGACAAACTCAAGAAACACAAGGCAACTC	Δhead-Smc5 subcloning
Δhead-SMC5-R	GGCGCGCCCACCCTTTCATTCGTAGTTTCTAGCCGCCTGATTAGC	Δhead-Smc5 subcloning
pRSF-T7-R	CGCCGAGCTCGAATTCGGATCCCGACCCATTTGCTGTC	Δhead-Smc5 subcloning
pRSF-F	GGGTGGGCGCGCCGACCCAGCTTTCTTGTACACGGCCGCATAATC	Δhead-Smc5 subcloning
NSE4a-V5-F	CCCTAACCCTCTCCTCGGTCTCGATTCTACGTGAGCGGCCGCATAATGCTTAAG	Nse4a subcloning
NSE4a-V5-R	CCGAGGAGAGGGTTAGGGATAGGCTTACCGACGTCCTGGAACAGACGCTTGCGC	Nse4a subcloning
Mms21-E1-F	ATGTCGTCGATGGCCACG	Maize mms21 RT-PCR
Mms21-E3-R	CACCAACTCCAGAACCGTCT	Maize mms21 RT-PCR
Mms21-E6-F	CACCGCAGTGCCCTATTG	Maize mms21 RT-PCR
Mms21-E6-F	TTCATAGATATGCTTGCAATCCACAC	Maize mms21 RT-PCR
Mms21-E7-R	TCACTCCTCGTCTTCGTCATT	Maize mms21 RT-PCR
Mms21-E5-F	ATGCCCATTAACTGGAAAGC	Maize mms21 RT-PCR
Mms21-E3-F	TGAGGAGACGGTTCTGGAGT	Maize mms21 RT-PCR
Mms21-E4-R	GTTCTGTTGTGATGCCGATG	Maize mms21 RT-PCR
Mms21-E1-F	GCCAACGGATTTCAAAACAT	Maize mms21 RT-PCR
Mms21-E5-R	TCCAGTTAATGGGCATGTGA	Maize mms21 RT-PCR
MMS21-CR3-F	CACCATGGCCCAGGCAATTAAGGCAGTACC	Mms21-CR3 cDNA cloning into pDNOR221
His-SCE1b-R	CTGTGGTGATGATGGTGATGGCTGCTGCCCATATGTATATCTCCTTCTTATAC	Sce1b cDNA subcloning
His-SCE1b-F	CCATCACCATCATCACCACAGCCAGATGTCTGGGGGAATCGCCCG	Sce1b cDNA subcloning
His-SAE1-F	GGGCAGCAGCCATCACCATCATCACCACGGCTACCCGTATGATGTGCCGG	Sae1 cDNA subcloning
His-SAE1-R	GTGATGGCTGCTGCCCATGGTATATCTCCTTATTAAAGTTAAACAAAATTATTTCTACAG	Sae1 cDNA subcloning
His-SAE2a-F	GCAGCCATCACCATCATCACCACAGCCAGATGGCAGCCGTCGCG	Sae2a cDNA subcloning
His-SAE2a-R	GGTGATGATGGTGATGGCTGCTGCCCATATGTATATCTCCTTCTTATACTTAAC	Sae2a cDNA subcloning
NSE4-qPCR-F	TGCTGTTGCCTCAGGAGATGTG	qPCR
NSE4-qPCR-R	CTGATCGTTGTGCTTGGTGTGG	qPCR
zeinL2a-F	CATCTGCTGTATGGCCTGGTG	qPCR
zeinL2a-R	AATGCTCGCCGTAGCAGCAC	qPCR
zein3-F	CTACCCTACTCAACCGCCCCG	qPCR
zein3-R	CACTGAGGCGAGCAGTAGGG	qPCR
MRE11b-F	GTGCGAGGAGGAAGACGGAC	qPCR
MRE11b-R	GCTCAATCCTCTACTTCGGC	qPCR
mms21-qPCR-F	GCATCTTAAATGTCACATGCCC	qPCR
mms21-qPCR-R	GCGGTGGTTTTTTGGTCCTTA	qPCR
ACT1-F	GATTCCTGGGATTGCCGAT	qPCR
ACT1-R	TCTGCTGCTGAAAAGTGCTGAG	qPCR
MEP_q_F	TGTACTCGGCAATGCTCTTG	RT-PCR control
MEP_q_R	TTTGATGCTCCAGGCTTACC	RT-PCR Control
