# Supplementary material for: The SUMO ligase MMS21 profoundly influences maize development through its impact on genome activity and stability
Source: PLoS Genet. 2021 Oct 25;17(10):e1009830. doi: 10.1371/journal.pgen.1009830 (PMC8568144; doi:10.1371/journal.pgen.1009830)
Supplement: S2 Table — (XLSX) [file pgen.1009830.s017.xlsx]

## Sheet: Sheet1
S2 Table. List of DEGs Analyzed in Fig 8A from mms21 Embryos Involved in DNA Repair.
V3_Gene_ID	V4_Gene_ID	Arabidopsis Homolog	Description
GRMZM2G147854	Zm00001d001809	AT4G17020	RNA polymerase II transcription factor B subunit 2
GRMZM2G000093	Zm00001d002082	AT2G21800	Crossover junction endonuclease EME1B
GRMZM2G106056	Zm00001d002154	AT5G54260	MRE11a
GRMZM2G102242	Zm00001d005140	AT4G29170	Meiotic nuclear division protein 1 homolog
GRMZM2G173186	Zm00001d006382	AT4G17380	DNA mismatch repair protein MSH4
GRMZM2G075839	Zm00001d009445	AT1G29850	Double-stranded DNA-binding family protein
GRMZM2G492915	Zm00001d009493	AT1G66740	Probable histone chaperone ASF1A
GRMZM2G410318	Zm00001d010684	AT3G20475	Nuclear pore complex protein NUP205
GRMZM2G176707	Zm00001d011130	AT2G19480	Nucleosome assembly protein 1;2
AC194405.3_FG021	Zm00001d012575	AT1G19100	Protein MICRORCHIDIA (MORC) 6
GRMZM2G132303	Zm00001d012578	AT3G12710	DNA glycosylase superfamily protein
GRMZM2G124321	Zm00001d012673	AT2G03390	uvrB/uvrC Motif-containing protein
GRMZM2G002765	Zm00001d012969	AT1G05180	NEDD8-activating enzyme E1 regulatory subunit AXR1
GRMZM2G165270	Zm00001d012991	AT3G14160	2-Oxoglutarate-dependent dioxygenase family protein
GRMZM2G141903	Zm00001d013217	AT2G23080	Casein kinase II subunit alpha-2
GRMZM2G060349	Zm00001d013887	AT5G54090	DNA mismatch repair protein MutS type 2
GRMZM2G340282	Zm00001d014813	AT5G40820	Serine/threonine-protein kinase ATR
AC195685.3_FG001	Zm00001d016055	AT3G22880	Meiotic recombination protein DMC1 homolog
GRMZM2G038536	Zm00001d016694	AT5G22470	Poly [ADP-ribose] polymerase 3
GRMZM2G157817	Zm00001d016839	AT5G57450	DNA repair protein XRCC3 homolog
GRMZM2G175177	Zm00001d017324	AT2G24490	Replication protein A 32 kDa subunit A
GRMZM2G083138	Zm00001d018151	AT3G19210	Protein CHROMATIN REMODELING 25
GRMZM2G030523	Zm00001d018415	AT2G29570	Proliferating cell nuclear antigen (PCNA)
GRMZM2G138943	Zm00001d019220	AT2G30350	Exonuclease ABC C subunit N-terminal
GRMZM2G317051	Zm00001d019349	AT1G65470	Chromatin assembly factor 1 subunit FAS1
GRMZM2G056501	Zm00001d020003	AT2G36060	Ubiquitin-conjugating enzyme E2 variant 1C
GRMZM2G099074	Zm00001d023271	AT5G21140	NSE1 (embryo defective 1379)
GRMZM6G534641	Zm00001d023430	AT1G05900	Endonuclease III homolog 1 chloroplastic
GRMZM2G425986	Zm00001d023969	AT4G12740	A/G-specific adenine DNA glycosylase
GRMZM5G857087	Zm00001d024953	AT4G00020	Protein BREAST CANCER SUSCEPTIBILITY 2 homolog B
GRMZM2G470365	Zm00001d025738	AT5G40840	Sister chromatid cohesion 1 protein 2
GRMZM2G470438	Zm00001d027801	AT5G63920	DNA topoisomerase 3-alpha
GRMZM2G017254	Zm00001d027895	AT2G26280	CTC-interacting domain 7
GRMZM2G388915	Zm00001d028084	AT3G28030	DNA repair protein UVH3
GRMZM2G451856	Zm00001d030366	AT1G31360	Mediator of RNA polymerase II transcription subunit 34
GRMZM2G071304	Zm00001d032632	AT1G08130	DNA ligase
GRMZM2G022859	Zm00001d033744	AT1G23260	Ubiquitin conjugating enzyme5
GRMZM2G704093	Zm00001d034361	AT5G46210	Cullin-4
GRMZM2G164547	Zm00001d034859	AT5G47870	cobalt ion binding
GRMZM2G076399	Zm00001d035666	AT5G45400	Replication protein A 70 kDa DNA-binding subunit E
GRMZM2G018946	Zm00001d036531	AT2G24490	Replication protein A 32 kDa subunit A
GRMZM2G026802	Zm00001d036797	AT1G51130	Non-structural maintenance of chromosomes element 4 homolog A
GRMZM2G155546	Zm00001d037337	AT3G27060	Ribonucleotide-diphosphate reductase (RNR) small chain C
GRMZM5G842484	Zm00001d037615	AT3G28730	FACT complex subunit SSRP1
GRMZM2G080314	Zm00001d038667	AT4G21070	Protein BREAST CANCER SUSCEPTIBILITY 1 homolog
GRMZM2G057369	Zm00001d038932	AT1G66740	Probable histone chaperone ASF1A
GRMZM2G022065	Zm00001d039007	AT3G15150	E3 SUMO-protein ligase MMS21
GRMZM2G059037	Zm00001d039133	AT5G05490	Absence of first division1
GRMZM2G402002	Zm00001d039165	AT4G05420	DNA damage-binding protein 1a
GRMZM2G361501	Zm00001d042130	AT4G30870	Crossover junction endonuclease MUS81
GRMZM2G372477	Zm00001d043191	AT1G19100	MICRORCHIDIA (MORC) 6
GRMZM2G154839	Zm00001d044358	AT1G79950	Regulator of telomere elongation helicase 1
GRMZM2G109618	Zm00001d044629	AT3G22880	Meiotic recombination protein DMC1 homolog
GRMZM5G874736	Zm00001d045179	AT1G48360	Fanconi-associated nuclease 1 homolog
GRMZM2G140051	Zm00001d045352	AT2G19480	Nucleosome assembly protein 1;2
GRMZM2G060163	Zm00001d045649	AT3G27060	Ribonucleotide-diphosphate reductase small chain
GRMZM2G309109	Zm00001d049471	AT5G54260	MRE11b
GRMZM5G890820	Zm00001d049550	AT1G63990	Topoisomerase-like enzyme2
GRMZM2G157019	Zm00001d050874	AT1G18800	NAP1-related protein 2
GRMZM2G108712	Zm00001d051995	AT2G29570	Proliferating Cell Nuclear Antigen (PCNA) 2
GRMZM2G115013	Zm00001d052113	AT2G06510	Replication protein A 70 kDa DNA-binding subunit A
GRMZM2G027378	Zm00001d053296	AT2G36060	Ubiquitin-conjugating enzyme E2 variant 1C
GRMZM2G012262	Zm00001d053855	AT1G71260	DNA binding protein isoform 2
GRMZM2G174596	Zm00001d053930	AT3G48750	Putative cyclin-dependent kinase A family protein
GRMZM2G122656	Zm00001d040276	NA	Pollen-specific protein like
GRMZM2G061485	Zm00001d014584	NA	Replication protein A 32 kDa subunit A
