# Supplementary material for: The SUMO ligase MMS21 profoundly influences maize development through its impact on genome activity and stability
Source: PLoS Genet. 2021 Oct 25;17(10):e1009830. doi: 10.1371/journal.pgen.1009830 (PMC8568144; doi:10.1371/journal.pgen.1009830)
Supplement: S3 Table — (XLSX) [file pgen.1009830.s018.xlsx]

## Sheet: Sheet1
S3 Table. Gene Identification Numbers for Genes in Fig S15.
V4_Gene_ID	Description
Zm00001d040028	NA
Zm00001d051194	Arginine decarboxylase
Zm00001d044874	23.6 kDa heat shock protein (HSP), mitochondrial
Zm00001d033496	nicotianamine synthase 3
Zm00001d018744	Putative cyclotide family protein
Zm00001d038209	Protein root UVB sensitive 6
Zm00001d038163	Pyruvate orthophosphate dikinase1
Zm00001d026160	Cortical cell-delineating protein%3B ZmGR1b protein
Zm00001d033044	GDSL esterase/lipase
Zm00001d020401	Probable cinnamyl alcohol dehydrogenase 6
Zm00001d016049	Vacuolar protein sorting-associated protein 29
Zm00001d049471	MRE11b
Zm00001d019163	Stachyose synthase
Zm00001d025753	Chitinase B1
Zm00001d040244	Pathogenesis-related family protein
Zm00001d042096	Glutathione S-transferase U16
Zm00001d049954	Monodehydroascorbate reductase 1 peroxisomal
Zm00001d023646	Pumilio homolog 12
Zm00001d037513	Germin-like protein1
Zm00001d040027	Bowman-Birk type wound-induced proteinase inhibitor WIP1
Zm00001d036797	Non-structural maintenance of chromosomes element 4 homolog A
Zm00001d038984	Photosystem I H subunit1
Zm00001d017964	Putative RNA-dependent RNA polymerase
Zm00001d040310	NA
Zm00001d016185	Peroxidase 52
Zm00001d051773	Zinc finger (C3HC4-type RING finger) family protein
Zm00001d044157	Cytochrome P450 family 72 subfamily A polypeptide 8
Zm00001d049330	NA
Zm00001d053156	O-methyltransferase ZRP4
Zm00001d039007	E3 SUMO-protein ligase MMS21
Zm00001d024898	Cysteine proteinases superfamily protein
Zm00001d042540	Linoleate 9S-lipoxygenase 1
Zm00001d012036	Sucrose-phosphate synthase
Zm00001d020607	Dormancy-associated protein homolog 3
Zm00001d036535	Oxygen evolving complex 33kDa subunit
Zm00001d009952	Leucine-rich repeat extensin-like protein 3
Zm00001d019901	NA
Zm00001d036647	BTB/POZ and MATH domain-containing protein 2
Zm00001d037240	Glutathione S-transferase DHAR3 chloroplastic
Zm00001d023994	b-Glucosidase, chloroplastic
Zm00001d035001	Ferredoxin1
Zm00001d039194	RNA polymerase sigma factor sigE chloroplastic/mitochondrial
Zm00001d026156	Putative glycerol-3-phosphate transporter 1
Zm00001d049179	O-methyltransferase ZRP4
Zm00001d036224	NA
Zm00001d052316	Ferritin-1 chloroplastic
Zm00001d002261	Peroxisomal (S)-2-hydroxy-acid oxidase GLO1
Zm00001d019698	Cyclase family protein
Zm00001d043226	Polyphenol oxidase chloroplastic
Zm00001d002721	Extensin-like protein
Zm00001d037480	Alkaline a-galactosidase 2
Zm00001d037323	Threonine endopeptidase
Zm00001d046697	Dihydroflavonol-4-reductase
Zm00001d042275	Phosphatidylinositol transfer protein CSR1
Zm00001d038894	Serine/threonine-protein kinase STN7, chloroplastic
Zm00001d039865	Triose phosphate isomerase4
Zm00001d045316	Probable sugar phosphate/phosphate translocator
Zm00001d042093	Essential protein Yae1 N-terminal
Zm00001d027511	Catalase (CAT) 2
Zm00001d053143	Amino acid permease 2
Zm00001d038282	Putative LSTK-1-like/NimA-related protein kinase family protein isoform 2
Zm00001d017597	SPX domain-containing membrane protein
Zm00001d023343	Phospholipid transfer protein homolog 1
Zm00001d048558	Glutathione transferase 25
Zm00001d017318	VHS domain-containing protein
Zm00001d039684	ADPATP carrier protein 1, chloroplastic
Zm00001d019399	Putative lipid-transfer protein DIR1
Zm00001d017429	Iron-phytosiderophore transporter yellow stripe 1
Zm00001d048849	Uncharacterized protein
Zm00001d036711	NA
Zm00001d049243	Floury2
Zm00001d020592	Glutelin-2
Zm00001d042209	Methyl esterase 10
Zm00001d048817	Zein 3
Zm00001d005793	b-Zein
Zm00001d048848	a-Zein 19B1
Zm00001d005195	RING/U-box superfamily protein
Zm00001d048809	Zein 22.1
Zm00001d035835	Putative AP2/EREBP transcription factor superfamily protein
Zm00001d027305	Silicon transporter
Zm00001d035760	Zein 15kDa
Zm00001d019156	NA
Zm00001d048816	NA
Zm00001d011895	BRCT domain-containing DNA repair protein
Zm00001d012575	MICRORCHIDIA (MORC) 6
Zm00001d048850	a-Zein PMS1
Zm00001d030855	a-Zein 19D1
Zm00001d020591	g-zein 50kDa
Zm00001d044147	cytochrome P450 family 72 subfamily A polypeptide 8
Zm00001d048852	a-Zein A30
Zm00001d045173	NA
Zm00001d039764	Transcription factor bHLH51
Zm00001d045937	Zein 10kDa
Zm00001d048847	Zein L2a
Zm00001d014817	GDSL esterase/lipase
Zm00001d048851	Floury 4
Zm00001d047311	NA
Zm00001d023769	D(12)-Fatty-acid desaturase
Zm00001d023768	D (12)-Fatty-acid desaturase
Zm00001d012259	NRT1/ PTR FAMILY 5.10
Zm00001d014134	Ent-cassadiene C2-hydroxylase
Zm00001d041082	Kaurene synthase4
Zm00001d047192	5-Pentadecatrienyl resorcinol O-methyltransferase
Zm00001d011420	Putative cytochrome P450 superfamily protein
Zm00001d023811	Pathogenesis-related protein STH-21
Zm00001d005230	Corn-activated Hageman factor inhibitor 1
Zm00001d048806	a-Zein5 22kDa
Zm00001d049476	a-Zein Z1A
Zm00001d036164	Salicylate/benzoate carboxyl methyltransferase
Zm00001d038915	Putative WAK receptor-like protein kinase family protein
Zm00001d007567	Histone H2A
Zm00001d051251	(+)-Neomenthol dehydrogenase
Zm00001d008403	Arabidopsis NAC domain containing protein 87
Zm00001d050861	ETHYLENE INSENSITIVE (EIN) 3-like 5 protein
Zm00001d010442	Putative wall-associated receptor protein kinase family protein
Zm00001d031155	Osmotin-like protein OSM34
Zm00001d033583	Germin-like protein subfamily T member 1
Zm00001d026170	Expansin B4
Zm00001d052558	Dirigent protein
Zm00001d036539	Blight-associated protein p12
Zm00001d029703	Glutathione S-transferase U16
Zm00001d018338	NA
Zm00001d023964	Serine carboxypeptidase-like 20
Zm00001d007986	NA
Zm00001d025200	Putative cytochrome P450 superfamily protein
Zm00001d040652	Protein trichome birefringence-like 39
Zm00001d049420	Germin-like protein subfamily 1 member 8
Zm00001d028165	Aminotransferase ALD1
Zm00001d048812	a-Zein 4 22kDa
Zm00001d048631	Wall-associated receptor kinase 2
Zm00001d044703	Cytochrome P450 94C1
Zm00001d049427	Germin-like protein subfamily 1 member 8
Zm00001d035680	Subtilisin-chymotrypsin inhibitor CI-1B
Zm00001d025146	NA
Zm00001d048776	Putative polyol transporter 1
Zm00001d005251	NAD(P)H dehydrogenase (quinone) FQR1
Zm00001d041217	a/b-Hydrolases superfamily protein
Zm00001d014121	Ent-cassadiene C2-hydroxylase
Zm00001d048810	NA
Zm00001d038597	Globulin 3
Zm00001d024302	Defensin-like protein 2
Zm00001d048808	Kafirin PSKR2 Precursor
Zm00001d037498	L-Tryptophan--pyruvate aminotransferase 1
Zm00001d024361	Rho GTPase activation protein (RhoGAP) with PH domain
Zm00001d006526	Aspartyl protease family protein
Zm00001d031877	NA
